# Supplementary material for: Exploration of the Tolerance of Novel Coronaviruses to Temperature Changes Based on SERS Technology
Source: Biosensors (Basel). 2025 Aug 22;15(9):558. doi: 10.3390/bios15090558 (PMC12467563; doi:10.3390/bios15090558)
Supplement: Supplementary file 1 [file biosensors-15-00558-s001.zip]

Archive with 1 entries (1 files):
- biosensors-3768498-supplementary.pdf
